# Supplementary material for: SMORE: Synteny Modulator of Repetitive Elements
Source: Life (Basel). 2017 Oct 31;7(4):42. doi: 10.3390/life7040042 (PMC5745555; doi:10.3390/life7040042)
Supplement: Supplementary file 1 [file life-07-00042-s001.zip]

Archive with 5 entries (4 files):
- Supplement_review/
- Supplement_review/S4.pdf
- Supplement_review/S1.stk
- Supplement_review/S2.pdf
- Supplement_review/S3.pdf
