# Supplementary material for: SMORE: Synteny Modulator of Repetitive Elements
Source: Life (Basel). 2017 Oct 31;7(4):42. doi: 10.3390/life7040042 (PMC5745555; doi:10.3390/life7040042)
Supplement: Supplementary file 1 [file life-07-00042-s001.zip › Supplement_review/S1.stk]

# STOCKHOLM 1.0
#=GF CC Generated by LocARNA 1.8.11
#=GF SQ 240

Mi7                AUGCGAAAGGUCCGGGGUGAUUG-G-----------------------GUUAUCUAUAAUAGUAA------------------AUAGUAAAUGAAUACAA------------------AC
Mh5                GC--GAAAGGUCCGGAGUAAUUGCG-----------------------GUUAUUGCUAAACAAAAA---------AAACGAAUACAGACAACAAACAUCAAAU--------------UAA
Cb14               CGCGU---GGUCCGGCGUUGAUGGGUUACCUGUAUCUAUGUUAUAGAUCUCUUCCUGCUCGCAGGU---------CGAGAACAAUUUUAUGAAUUUCAAAAAAAA--------------A
Cr27               ---GCAUUAGUCCGGAGUUGAUGGG------UUAUCUGAAAUCUU----CUUGCUGCCUUCGGGUA---------ACA---CCCUGGUCUCCUUGUGAAAC-----------------CA
Cb19               --CGCUUCGGUCCGGAGUUGAUGGG------UUAUCUUUGAUGAU----GUUAUUGACUU--UAUC---------UGG---UGCCGCCAAUUAAUUAUCCG-----------------UU
Cr15               C-CGCAUCGGUCCGGAGUUGAUGGG------UUAUCCUUGAUAAA----CUUUGCC--UUCGGGCA---------ACA---CCCCGGUUUCCUUGUGAAACC--AAAAC--------CGU
Cr16               C-CGCAUCGGUCCGGAGUUGAUGGG------UUAUCGAAUCUAUA----AACUGCC--UUCGUGCA---------ACA---CCCCGGUCUCCUUGUGAAACC--AAAAC--------CGU
Cb22               --CGCUUCGGUCCGGAGUUGAUGGG------UUAUC--------------GUACUU--UUCAC--U---------ACA----UCCGGUUUCCUUGUCAAACC--AAUAC--------CGU
Cb21               --CACUUCGGUCCGGAGUUGAUGGG------UUAUCAAUAAUUGUUUCGUUUCCUG--UUCGCAGG---------AGACAACCCCGGUUUCCUUGUGAAACC--AAAAC--------CGU
Cb23               --CACUUCGGUCCGGAGUUGAUGGG------UUAUCAAUAAGUGUUUCGUUUCCUG--UUCGCAGG---------AGACAACCCCGGUUUCCUUGUGAAACCAAAAAAC--------CGU
Cn3                --CACUUCGGUCCGGAGUUGAUGGG------UUAUCAUUCUAGA------AGCAUU--CUGAAUUG---------UUU--ACUCUCUUCUGCUUG-CAGGAGAACCCCC--------GGU
Cn24               --CACUUCGGUCCGGAGUUGAUGGG------UUAU-----------------CAUU--CUGAAUUG---------UUU--ACUCUCUUCUGCUUG-CAGGAGAACCCCC--------GGU
Cn4                --CACAUCGGUCCGGAGUUGAUGGG------UUAUCAGUACUUUUCACUUACUUCUGCUUGCAGGA---------GUAAACCCCCGGUUUCCAUCGGAAACCAAACCCCUCGUUC--UUC
Cn10               --CACUUCGGUCCGGAGUUGAUGGG------UUAUCCAGUCUG----CCUUCUUCUGCUUGCAGAG---------GAAGG--UCUGGUGUACUCGCGAUGCCAGAACC--CGUUCU-UCA
Cr17               U-UGCAUCGGUCCGAUGUUAAUGGG------UUAUCAAUUCUUCACUGUCUCUUCUGCUUGCAGAA---------GAAAC--CCCGGUUCUCUUGUGGAACGAAAAAACGUUGUCUGUCA
Pp5                --CGCCAAGGUCCGGC-GUUUGAGG-----GUUAUCUGAUAUAGU---GGGGUGGC--UUCGGCUG---------C--UCCGCCCGUCAC------------------------------
Cn8                --CAC-UCGGUCCGGAGUUGAUGGG------UUAUCUA-UGAAUC---UUCUUCUG--CUUGCAGA---------A--GGAACCCGUUCU----U-----------------------CA
Cn9                CUCACUUCGGUCCGGAGUUGAUGGG------UUAUCUA-CGAAUC---UUCUUCUG--CUUGCAGA---------G--GAAACCCGUUCU----U-----------------------CA
Cb16               --CA---CGGUCCGGCGUUGAUGGG------UUAUC-A-GUCGAA---AUCUUCUG--CUUGCAGG---------A--GA--ACCGUUCU----U-----------------------CA
Cb17               --CA---CGGUCCGGCGUUGAUGGG------UUAUC-A-CUCGUA---AUCUUCUG--CUUGCAGG---------A--GG--CCCGUUCU----U-----------------------CA
CeN73-2            --CACAUCGGUCCGGAGUUGAUGGG-------UUACC--CAGUCA---UUCUUCUG--CUUGCAGG---------A--GAG-CCCGGUG------------------------------U
CeN73-1            --CACAUCGGUCCGGAGUUGAUGGG-------UUACCA-GAUUAA---UUCUUCUG--CUUGCAGG---------A--GAG-CCCGGUG------------------------------U
Ce3                --CACUUCGGUCCGGAGAUUAUGGG------UUAUCAAUUUGACA---AUUUCCUG--CCAGCAGG---------A--AGCCCUGGUACCAGGGU-----------------------UU
Cn11               --CG--ACGGUCCGGCGUUGAUGGG------UUAUCAA--UAAUC---GCCCCCUG--UUCGCAGG---------GU-GGAAAUUUGACUUCCUA-----------------------GU
Cr7                CGCCA-UCGGUCCGGAGUUGAUGGG------UUCUCUAAUACUUC---UGGUUUC---UUUGUGAA---------ACACCCCCUCGUUCU----------------------------GC
Cr26               CGCCA-UCGGUCCGGAGUUGAUGGG------UUCUCUAAUACUUC---UGGUUUC---CUUGUGAA---------ACACCCCCUCGUUCU----------------------------GC
Cb13               ------GCGGUCCGGAGUUGAUGGGUUAUCUAUUAUUAUUAUGGAAGCUCAUCCUG--CUCGCAGGUCGAGAAUAAACGAAAACAAAUUUCAAACAAAAUUCCAACAAAUAAAAAAUCAA
CeN72              ----------------AUCA-UCGG------UCCGGUGUUGAU-GGG--UUAUUAUCC----UGUG----------------GUGCUUGU----------------------------CG
Cn2                ----------------CACU-UCGG------UCCGGAGUCGAU-GGG--UUAUCAAUUAU-AAUUG----------------GCUCUUCA-----------------------------G
Cn1                ----------------CACU-UCGG------UCCGAAGUCAAU-GGG--UUAUCAAUUAU-AAUUG----------------GCUCUUCA-----------------------------G
Cb20               ----------------CACU-UCGG------UCCGGAGUUGAU-GGG--UUAUCAAUAAU-UGUUU----------------CGUUUCCU------------------------------
CeN133             ----------------CCCCAUCGG------UCCGAAGUUGAU-GGG--UUACCAAUUGA-AUUCU----------------CUCUGUUC------------------------------
Hc1                ----------------GU---GUGG------UCCGGAGCCAAU-GGG--UUAUCAGUACA-GUUUC----------------UUCUGAAU------------------------------
Hc4                ----------------GU---GUGG------UCCGGAGCCAGU-GGG--UUAUCAGUACA-GUUUC----------------UUCUGAAU------------------------------
Hc51               ----------------GU---GUGG------UCCGGCGCUGUU-GGG--UUAUCGUUACG-UAGAA----------------CUCUG-UC------------------------------
Cr3                -----------------CCA-UCAG------UCCGGAGUCUCU-GGG--UUACCG------CUCCG----------------CCCAGUUG-----------------------------C
Cr6                -----------------AAA-UCAG------UCCGGAGUCUCU-GGG--UUACCG------CUCCG----------------CCGGGUUG-----------------------------C
Cr4                -----------------CCA-UCAG------UCCGGAGUCUUU-GGG--UUACCG------CUCCG----------------CCGGGUUG-----------------------------C
Cr5                -----------------CAA-UCAG------UCCGGAGUCACU-GGG--UUACCG------CUGAU----------------CCGCCGUG-----------------------------U
Cb37               -----------------CAA-UCAG------UCCGGAGUCUUU-GGGGGUUAUCGUUUAUAUUCCG----------------CCUGGGUU----------------------------GC
Cb2                ----------------CCAA-UCAG------UCCGGAGUCUUU-GGG--UUAUCGUUUAUAUUCCG----------------CCUGGGUU----------------------------AC
Ce4                -----------------CAGUUCGG------UCCGGAGUUGAU-GGGUUAUUUAUUCUCU-CGAUU----------------CAAAUGC-----------------------------UC
Ce5                -----------------CAGUUCGG------UUCGGAGUUGAU-GAGUUAUUUAUUCUCU-CGAUU----------------CAAAUGCU----------------------------UC
CbY                -----------------CUGGACGG------UCCGA-GUCACG-GGAGUCUUCCAAGUGU-GUGUG----------------UGUGUGUG----------------------------UU
CrY1               -----------------GCCGGCGG------UCCGGCUUGCAG-GG-UCUCCAAGUGUGU-GUGUG----------------UGUGUGUU----------------------------UU
CrY2               -----------------GCCGGCGG------UCCGGCUCGCAG-GG-UCUCCAAGUGUGU-GUGUG----------------UGUGUGUU----------------------------UU
CeY                -----------------GGGCUCGG------UCCGA-GUUUCA-UG-GUCUCCAAUGUGU-GUGUG----------------UGUGUGUU----------------------------UU
CjY                -----------------AGAGGCGG------UCC-G-GAGCAG-GG-AUUUCAUGUGUGU-GUGUG----------------UGUGUGUU----------------------------UU
CnY1               ---------------GCAUGUGCGG------UCCGCGGCGCAG-GUGUCUUUAUGUGUGU-GUGUG----------------UGUGUGUG----------------------------CC
CnY2               ----------------UAUGUGCGG------UCCGCGGCGCAG-GUGUCUUUAUGU--GU-GUGUG----------------UGUGUGUG----------------------------CC
Cr20               --------------------------------ACCCCUCGGUC-CGGCGUCA---------GUGGG----------------UUAUUAUU----------------------------UC
Cr28               ------------------AUAUCGG------UCCGAU--GUCU-CUG----AGUU-AUCC---------------------------CU------------------------------U
Cj7                ------------------CACUCGG------UCCGAC--GUCG-GUGGGUUAUCA-AUGA---------------------------AU------------------------------C
Cj12               ------------------AACUCGG------UCCGAC--GUCG-GUGGGUUAUCA-UUGA---------------------------AU------------------------------C
Cj3                ------------------CACUCGG------UCCGAC--GUCG-GUGGGUUAUCA-AUGA---------------------------AU------------------------------C
Cj8                ------------------CACUCGG------UCCGAC--GUCA-GUGGGUUAUCA-AUCA---------------------------AU------------------------------C
Cj1                ------------------CACUCGG------UCCGAC--GUCG-GUGGGUUAUCA-AUGA---------------------------AU------------------------------C
Cj9                ------------------CACUCGG------UCCGAC--GUCG-GUGGGUUAUC---UGA---------------------------UU------------------------------C
Cj10               ------------------CACUCGA------UCCGAC--GUCG-GUAGGUUAUCA-AUGA---------------------------AU------------------------------C
Cj4                ------------------CACCUGG------UCCGAC--GUCU-GUGGGUUAUCA-AGGA---------------------------AU------------------------------A
Pp16               ------------------GUCAAGG------UCCGGA--GCUU-AUGGGUUAUCAAAUCU---------------------------CA------------------------------U
Pp20               ---------------------AAGG------UCCGGA--GCUU-AUGGGUUAUCAAAUCU---------------------------CA------------------------------U
Cn31               ----------GG-UCGC----UCGG------UCCGGA--GUCA-AUGGGUUACCAU--AA---------------------------UUC-----------------------------A
Cb8                --------------CUG----UCGG------UCCGGA--AUCA-GUGGGUUAUCUGGAAC---------------------------CCC-----------------------------C
Cb11               --------------CUG----UCGG------UCCGGA--ACCA-GUGGGUUACCUUUGAA---------------------------ACU-----------------------------U
Ce1                ----------C--CGAC--CACCGG------UCCGGA--GUUU-GUGGGUUACCAAAAUU---------------------------GUC----------------------------AU
Cb1                ---------------AG--CCGCGG------UCCGGA--GCCA-AUGGGUUACCCAU-CA---------------------------U-------------------------------U
Cn15               ----------------C--GGACGG------UCCGGA--GUCA-GUGGGUUAUCCAAAAA---------------------------U-------------------------------U
Cn6                ----------AA-UCAC--UGACGG------UCCGGA--GUCA-GUGGGUUAUCCAA-AA---------------------------U-------------------------------U
Cn5                ----------AG-UCAC--GGACGG------UCCGGA--GUCA-GUGGGUUAUCCAA-AA---------------------------U-------------------------------U
Cn7                ----------AA-UCAC--GGACGG------UCCGGA--GUCA-GUGGGUUAUCCAA-AA---------------------------U-------------------------------U
Cn16               ----------AA-UCAC--GGACGG------UCCGGA--GUCA-GUGGGUUAUCCAA-AA---------------------------U-------------------------------U
Cn13               ----------AA-UCAC--UUACGG------UCCGGA--GUCA-GUGGGUUAUCCAA-AA---------------------------U-------------------------------U
Cr24               ----------CA-C--C--AAAUGG------UCCGGA--GUCG-GUGGGUUA-CCAC-AA---------------------------U-------------------------------U
Cr25               ----------CG-C--C--UAAUGG------UCCGGA--GUCG-GUGGGUUACCCAA-AA---------------------------U-------------------------------U
Cr14               ----------CU-CCAUCACACCGG------UCCGAA--GUCA-GUGGGUUAUC-AG-AA---------------------------U-------------------------------U
Pp14               ----------AC-CGUC----AAGG------UCCGGA--GUCU-GUGGGUUAUC-AAAUG---------------------------G-------------------------------U
Cb12               ----------UG-G-UG---UCCGG------UCCGUC--GUUG-AUGGGUUAUCAUUGAA---------------------------G-------------------------------A
Cn28               ----------CC-A-AC---AGCGG------UCCGGA--GUGA-AUGGGUUAUCAUUGAA---------------------------G-------------------------------A
Cn27               ----------CA-ACAC---UGCGG------UCCGGA--GUGA-AUGGGUUAUCAUUGAA---------------------------G-------------------------------A
Cr10               ----------CA-UCAG---UGCGG------UCCGGA--GUUG-AUGGGUUAUCAUUGAA---------------------------G-------------------------------A
Cn25               ----------CA-GUCU---UGCGG------UCCGGA--GUGA-AUGGGUUAUCAUUGAA---------------------------A-------------------------------A
Cb5                ----------C----CA--UGUCGG------UCCGGA--GUCA-AUGGGUUAUCUC----------------------------------------------------------------
CeN77              ----------C----AA--U-UCGG------UCCGGA--GUCA-AUGGGUUAUCUU-UC-------------------------------------------------------------
Cj5                ----------A----AG--A-UCGG------UCCGGA--GUUG-GUGGGUUAUCUU-UC-------------------------------------------------------------
Cn30               ----------ACACAGA--U-GCGG------UCCGGA--GUCA-AUGGGUUACCUU-CA-------------------------------------------------------------
Cn32               ----------AU---CG--U-UCGG------UCCGGA--GUCA-AUGGGUUAUCUU-CC-------------------------------------------------------------
Cn33               ----------AU---CG--U-UCGG------UCCCGA--GUCG-AUGGGUUACCUU-CA-------------------------------------------------------------
Cn22               ---------------CG--U-UCGG------UCCGGA--GUCA-AUGGGUUACCUU-CA-------------------------------------------------------------
Cb3                ---------------CA--C-UCGG------UCCGGA--GUCA-AUGGGUUAUCAU-UC-------------------------------------------------------------
Cb10               ----------GC---CA--C-UCGG------UCCGGA--GUCA-AUGGGUUAUCAU-UC-------------------------------------------------------------
Cr9                ----------C----AA--UGUCGG------UCCGGA--GUCA-AUGGGUUAUCAU-UU-------------------------------------------------------------
Cr13               ----------C----AA--UGUCGG------UCCGGA--GUCA-AUGGGUUAUCUG-UC-------------------------------------------------------------
Cr19               ----------C----AA--UAUCGG------UCCGGC--GUUU-CUGGGUUAUCAU-UU-------------------------------------------------------------
Cr18               ----------CA-UUAG--A-GCGG------UCCGGA--GUCA-AUGGGUUAUCUG-UC-------------------------------------------------------------
Pp21               ----------------G--UCAAGG------UCCGGA--GUCU-AUGGGUUACCUC-UG-------------------------------------------------------------
Pp17               ----------------G--UCAAGG------UCCGGG--GUCU-AUGGGUUACCUC-UG-------------------------------------------------------------
CeN135             ----------AUCAGGC--A-UAGG------UCCGGA--GUCG-GUGGGUUAUCUG-AA-------------------------------------------------------------
Cr11               ----------C----UG--GUUCGG------UCCGGA--GUCA-AUGGGUUAUCCCAUU-------------------------------------------------------------
Cb4                ----------CC---AU--G-UCGG------UCCGGA--GCCA-GUGGGUUAUCAAUUU------------------------------------------------------------C
Cb7                ----------GU---------CCGG------UCCGGC--GUUG-AUGGGUUAUCAAUUU------------------------------------------------------------C
Cj2                ----------GU---CU--A-UCGG------UCCGAC--GCCG-GUGGGUUAUCAAAAC------------------------------------------------------------C
Cb26               ----------CG---AU--C-GAGG------UCCGGA--GUCA-GUGGAAUACCGAUUU-------------------------------------------------------------
Cb32               ----------CG---AU--C-GAGG------UCCGGA--GUCA-GUGGAAUACCGAUUU-------------------------------------------------------------
Cb36               ----------CG---AU--C-GAGG------UCCGGA--GUCA-GUGGAAUACCGAUUU-------------------------------------------------------------
CeN71              ------------CGAAUUCCUGCGG------UCCGGA--UCGU-AUGGGUUAUCAAUU-------------------------------------------------------------C
CeN76              ------------CAGACAGGCGUGG------UCCGGA--GUCG-GUGGGUUACCUUUG-----------------------------AA------------------------------A
Pp3                ---------CAGAGAACAGUCAAGG------UCCGGA--GUCG-AUGGGUUAUC------------------------------------------------------------------
Pp2                ------------AGAACAGUCAAGG------UCCGGA--GUCC-AUGGGUUAACUU-------------------------------GA------------------------------A
Pp12               ----------GCAGAACAGUCAAGG------UCCGGA--GUCU-AUGGGUUACCUC-------------------------------AG------------------------------A
Pp13               -----------CAGAACAGUCAAGG------UCCGGA--GUCU-AUGGGUUACCUC-------------------------------GA------------------------------A
Pp22               ------------AGAACAGUCAAGG------UCCGGA--GUCU-AUGGGUUACCAA-------------------------------GC------------------------------A
Pp23               ------------ACAACAGUCAAGG------UCCGGA--GUCG-CUGGGUUAUCUG-------------------------------UC------------------------------A
Pp19               ----------GCAGAACAGU-AAGG------UCCGGA--CCCU-GUGGGUUAUCACUGCA---------------------------AA------------------------------U
Pp15               -----------CAGAACAGUCAAGG------UCCGGA--GUCU-GUGGGUUAUGAUUUGG---------------------------GU------------------------------U
Pp10               -------------GAACAGCCAAGG------UCCGGA--GGCU-AUGGGUUACCGACUAA---------------------------AC------------------------------A
CeN75              ---------CA--------AUACGG------UCCGGA--GUCG-GUGGGUUAUCUGA---------------------------------------------------------------
Hc52               -------------------GUGUGG------UCCGGA--GUCG-GAGGGUUAUCUGA---------------------------------------------------------------
Hc48               -------------------GUGUGG------UCCGGA--GUCG-GAGGGUUAUCUGA---------------------------------------------------------------
Hc45               -------------------GUGUGG------UCCGGA--GUCG-GAGGGUUAUCUGA---------------------------------------------------------------
Cn26               ----------A--------GCACGG------UCCGAU--GUCG-AUGGAUUAUCUGC---------------------------------------------------------------
Mh2                ---------GC--------GAAAGG------UCCGGA--GUGA-CUGGGUUAUCAUG-AU-----------------------------------------------------------U
Mh6                ---------GC--------GAAAGG------UCCGGA--GUGA-UUGGGUUAUC-CA-AG-----------------------------------------------------------U
Mi6                ---------GC--------GAAAGG------UCCGGA--GUGA-CUGGGUUAUCAUACAU-----------------------------------------------------------G
Mh1                ---------GC--------GAAAGG------UCCGGA--GUGA-CUGGGUUAUCAUUUAC-----------------------------------------------------------A
Cb6                ----------------CCCCAUCGG------UACGGA--GUCA-AUGGGUUAUUAUAUU------------------------------------------------------------G
Pp7                ----------CG-------AGUUGG------UCCGGA-CCUCG-GUGGGUUACCUUUCAG---------------------------UC------------------------------A
Pp6                ---------ACU-------AGUUGG------UCCGGA-CCUCG-GUGGGUUACCUUUCAG---------------------------UC------------------------------A
Pp8                ----------CG-------AGUUGG------UCCGGA-CUUGG-AUGGCUUAUCUCUUGC---------------------------AC------------------------------C
Pp1                ----------CG-------AGUUGG------UCCGGA-CCUCG-AUGGAUUAUCACUUGA---------------------------AC------------------------------C
Pp9                ----------CG-------AGUUGG------UCCGAA-CUCCG-GUGGCUUAUCCCUUCC---------------------------GC------------------------------U
Cn12               -----------------AACCUCGG------UCCGGA--GCCA-AUGGGUUAUCGCAAAC-----------------------------------------------------------A
Cn23               ---------------AGAGCCUCGG------UCCGGA--GCCA-AUGGGUUAUCGCAAAC-----------------------------------------------------------A
Cn29               ---------------CCAACUGCGG------UCCGGA--GUGA-AUUGGUUAUGAUUAGA---------------------------AG------------------------------A
Cb15               ---------GU--------UGUCGG------UCCGGA--GUCG-AUGGAUUAUCCGACAA---------------------------ACC----------------------------GC
Ac2                ----------------------AGG------UCCGGA--GUCA-GUGGGUUAUCAUCAUG-----------------------------------------------------------U
Ac1                ----------------------AGG------UCCGGA--GUCA-GUGGGUUAUCAUCAUG-----------------------------------------------------------U
Ac4                ----------------------AGG------UCCGGA--GUCA-GUGGGUUAUCAUCAUG-----------------------------------------------------------U
Ac3                ----------------------AGG------UCCGGA--GUCA-GUGGGUUAUCAUCAUG-----------------------------------------------------------U
Cr29               ----------------------GGG------UCCGGA--GUCG-GUGGGUUACCCU-AUU-----------------------------------------------------------U
Cn18               -----------------------GG------UCCGGA--GUCA-GUGGGUUAUCAUUGAC-----------------------------------------------------------C
Cn14               ---------AC--------UGACGG------UCCGGA--GUCA-GUGGGUUAUCCAAAAU-----------------------------------------------------------U
Cn17               -----------------------GG------UCCGGA--GUCA-GUGGGUUAUCCAAAAU-----------------------------------------------------------U
Cn34               ----------------------CGG------UCCGGA--GUCA-GUGGGUUAUCCAAAAU-----------------------------------------------------------U
Cr12               ---------AG--------UG-CGG------UCCGGA--GUUG-AUGGGUUAUCAUUGAA-----------------------------------------------------------G
Pp24               --------------------CAAGG------UCCGGA--AUCU-GUUGGUUUUCACUCUU-----------------------------------------------------------A
Ce2                ---------GU----GGCCGUCCGG------GUCUGG-CGUUU-AUGGGUUAUCCAAUUU---------------------------CUU-----------------------------G
Pp11               ---------AU--------GCCAAG------GUCCGA-AGGCU-GUGGGUUAUCGCC--------------------------------------------------------------A
Cb9                ---------CU--------ACAUCG------GUCCGG-AGCCA-AUGGGUUAUCAUUUCC---------------------------CC------------------------------U
Cr21               ---------------C---UAUCGG------UCCGGA--GUCU-CUGGGUUAUCUCUUUGAAGU--------------------UCGCUC----------------------------GG
Ce6                ---------------G---UAUCGG------UCCGGC--GUCA-GUGGGUUAUCAAG----UUUG-------------------CCUCCC----------------------------UU
CeN74-2            ---------------G---UAUCGG------UCCGGC--GUCA-GUGGGUUAUCAAG----UUUG-------------------CCUCCC----------------------------UU
CeN74-1            ---------------G---UCUCGG------UCCGGC--GUCA-GUGGGUUAUCGUA----UUUC-------------------UCUCCC----------------------------UU
Cb31               ---------------CA-CUGUCGG------UCCGGC--GUCA-GUGGGUUAUCGUG---AUUC--------------------UUUCCC----------------------------UC
Cb35               ---------------CA-CUGUCGG------UCCGGC--GUCA-GUGGGUUAUCGUG---AUUC--------------------UUUCCC----------------------------UC
Cr23               ---------------AC-CCGUCGG------UCCGGC--GUCA-GUGGGUUAUCAUU----UCU--------------------GUUCCC----------------------------UU
Cr22               ---------------CA-CCGACGG------UCCGGC--GUCA-GUGGGUUAUCCUU-UCAUGU--------------------GUUCCC----------------------------UU
Cb28               ---------------CA-CUGUCGG------UCCGGC--GUCA-GUGGGUUAUCAUGAUUAUUUCG----------------UAUUUCCC----------------------------UU
Cb30               ---------------CA-CUGUCGG------UCCGGC--GUCA-GUGGGUUAUCAUGAUUAUUUCG----------------UAUUUCCC----------------------------UU
Cb34               ---------------CA-CUGUCGG------UCCGGC--GUCA-GUGGGUUAUCAUGAUUAUUUCG----------------UAUUUCCC----------------------------UU
Cb25               ---------------CA-CUGUCGG------UCCGGC--GUCA-GUGGGUUAUCGUGAUUAUUUCG----------------UAUUUCCC----------------------------UU
Cn19               ---------------CA-AAGUCGG------UCCGGC--GUCU-GUGGGUUAUCUU-CAGGA------------------------GUCC----------------------------UU
Cb27               ------------------ACCUCGG------UCCGGC--AUCU-UUGGGUUAUCUUAUAGGA------------------------UCUC----------------------------UU
Cb29               ------------------ACCUCGG------UCCGGC--AUCU-UUGGGUUAUCUUAUAGGA------------------------UCUC----------------------------UU
Cb33               ------------------ACCUCGG------UCCGGC--AUCU-UUGGGUUAUCUUAUAGGA------------------------UCUC----------------------------UU
Cb24               ---------------AA-ACCUCGG------UCCGGC--AUCU-UUGGGUUAUCUUAUAGGA------------------------UCUC----------------------------UU
Cn20               ---------------CG-CAU-CGG------UCCGGA--GUCA-GUGGGUUAUCGGUUCUU-------------------------UCCC----------------------------CU
Hc53               -------------------GUGUGG------UCCGGA--GUCG-AAGGGUUAUCUAUUCGG-------------------------UCCC----------------------------UU
Hc54               -------------------GUGUGG------UCCGGA--GUCG-GAGGGUUAUCUGUUCA--------------------------UCCC----------------------------UU
Hc44               ------------------UGUGUGG------UCCGGA--GUCG-GAGGGUUAUCUGUUGA--------------------------UCCC----------------------------CU
Hc47               ------------------GUG-UGG------UCCGGC--GUCG-GAGGGUUAUCUGAUCA--------------------------UCCC----------------------------UU
Hc2                ------------------UGUGUGG------UCCGGA--GUUG-GAGGGUUAUCCAUUGAG-------------------------UCCC----------------------------UU
Hc3                -------------------GUGUGG------UCCGGA--GUUG-GAGGGUUAUCCAUUCUG-------------------------UCCC----------------------------UU
Hc43               ---------------CG-UGUGUGG------UCCGGC--GUUG-GAGGGUUAUCGGUA----------------------------UUCU----------------------------UU
Hc42               ------------------CAUGUGG------UCUGGC--GUUG-AAGGGUUAUCAAUUACUGA----------------------CGUCC----------------------------UU
Hc41               ------------------CAUGUGG------UCCGGC--GUUG-AAGGGUUAUCAAUUACUGG----------------------CGUCC----------------------------CU
Hc55               ------------------CACGUGG------UCCGGC--GUUG-AAGCGUUACCAAUUACUGA----------------------CGUCC----------------------------UU
Hc30               ------------------AGCGUGA------UCCGGC--GUUG-AAGGGUUAUC-AUGAAUGU----------------------CGUCC----------------------------UU
Hc31               ------------------AGCGUGA------UCCGGC--GUUG-AAGGGUUAUC-AUGAAUGU----------------------CGUCC----------------------------UU
Hc20               ------------------AGCGUGA------UCCGGC--GUUG-AAGGGUUAUC-AUGAAUAU----------------------CGUCC----------------------------UU
Hc19               ------------------AGCGUGA------UCCGGC--GUUG-AAGGGUUAUC-AUGAAUGU----------------------CGUCC----------------------------UU
Hc24               ------------------AGCGUGA------UCCGGC--GUUG-AAGGGUUAUC-AUGAAUGU----------------------CGUCC----------------------------UU
Hc5                ------------------AGCGUGA------UCCGGC--GUUG-AAGGGUUAUC-AUGAAUGU----------------------CGUCC----------------------------UU
Hc9                ------------------AGCGUGA------UCCGGC--GUUG-AAGGGUUAUC-AUGAAUGU----------------------CGUCC----------------------------UU
Hc21               ------------------AGCGUGA------UCCGGC--GUUG-AAGGGUUAUC-AUGAAUAU----------------------CGU-C----------------------------UU
Hc7                ---------------CGCCGCGUGG------UCCGGC--GUUG-AAGGGUUAUC-AUGAAUAU----------------------CGUCC----------------------------UU
Hc6                ------------------CGCGUGG------UCCGGC--GUUG-AAGGGUUAUC-AUGAAUAU----------------------CGUCC----------------------------UU
Hc35               ------------------CGCGUGG------UCCGGC--GUUG-AAGGGUUAUC-AUGAAUAU----------------------CGUCC----------------------------UU
Hc36               ------------------CGCGUGG------UCCGGC--GUUG-AAGGGUUAUC-AUGAAUAU----------------------CGUCC----------------------------UU
Hc38               ------------------CGCGUGG------UCCGGC--GUUG-AAGGGUUAUC-AUGAAUAU----------------------CGUCC----------------------------UU
Hc37               ------------------CGCGUGG------UCCGGC--GUUG-AAGGGUUAUC-AUGAAUAU----------------------CGUCC----------------------------UU
Hc12               ------------------CGCGUGG------UCCGGC--GUUG-AAGGGUUAUC-AUGAAUAU----------------------CGUCC----------------------------UU
Hc25               ------------------CGCGUGG------UCCGGC--GUUG-AAGGGUUAUC-AUGAAUGU----------------------CGUCC----------------------------UU
Hc27               ------------------CGCGUGG------UCCGGC--GUUG-AAGGGUUAUC-AUGAAUGU----------------------CGUCC----------------------------UU
Hc40               ------------------CGCGUGG------UCCGGC--GUUG-AAGGGUUAUC-AUGAAUAU----------------------CGUCC----------------------------UU
Hc10               ------------------CGCGUGG------UCCGGC--GUUG-AAGGGUUAUC-AUGAAUAU----------------------CGUCC----------------------------UU
Hc13               ------------------CGCGUGG------UCCGGC--GUUG-AAGGGUUAUC-AUGAAUAU----------------------CGUCC----------------------------UU
Hc14               ------------------CGCGUGG------UCCGGC--GUUG-AAGGGUUAUC-AUGAAUAU----------------------CGUCC----------------------------UU
Hc15               ------------------CGCGUGG------UCCGGC--GUUG-AAGGGUUAUC-AUGAAUAU----------------------CGUCC----------------------------UU
Hc26               ------------------CGCGUGG------UCCGGC--GUUG-AAGGGUUAUC-AUGAAUGU----------------------CGUCC----------------------------UU
Hc28               ------------------CGCGUGG------UCCGGC--GUUG-AAGGGUUAUC-AUGAAUGU----------------------CGUCC----------------------------UU
Hc33               ------------------CGCGUGG------UCCGGC--GUUG-AAGGGUUAUC-AUGAAUGU----------------------CGUCC----------------------------UU
Hc16               ------------------CGCGUGG------UCCGGC--GUUG-AAGGGUUAUC-AUGAAUAU----------------------CGUCC----------------------------UU
Hc8                ------------------CGCGUGG------UCCGGC--GUUG-AAGGGUUAUC-AUGAAUAU----------------------CGUCC----------------------------UU
Hc11               ------------------CGCGUGG------UCCGGC--GUUG-AAGGGUUAUC-AUGAAUAU----------------------CGUCC----------------------------UU
Hc32               ------------------CGCGUGG------UCCGGC--GUUG-AAGGGUUAUC-AUGAAUAU----------------------CGUCC----------------------------UU
Hc34               ------------------CGCGUGG------UCCGGC--GUUG-AAGGGUUAUC-AUGAAUAU----------------------CGUCC----------------------------UU
Hc17               ------------------CGCGUGG------UCCGGC--GUUG-AAGGGUUAUC-AUGAAUAU----------------------CGUCC----------------------------UU
Hc18               ------------------CGCGUGG------UCCGGC--GUUG-AAGGGUUAUC-AUGAAUAU----------------------CGUCC----------------------------UU
Hc22               ------------------CGCGUGG------UCCGGC--GUUG-AAGGGUUAUC-AUGAAUAU----------------------CGUCC----------------------------UU
Hc23               ------------------CGCGUGG------UCCGGC--GUUG-AAGGGUUAUC-AUGAAUAU----------------------CGUCC----------------------------UU
Hc29               ------------------CGCGUGG------UCCGGC--GUUG-AAGGGUUAUC-AUGAAUAU----------------------CGUCC----------------------------UU
Hc39               ------------------CGCGUGG------UCCGGC--GUUG-AAGGGUUAUC-AUGAAUAU----------------------CGUCC----------------------------UU
Hc49               ------------------CGCGUGG------UCCGGC--GUUG-AAGGGUUAUC-AUGAAUAU----------------------CGUCC----------------------------UU
Hc50               ------------------CGCGUGG------UCCGGC--GUUG-AAGGGUUAUC-AUGAAUAU----------------------CGUCC----------------------------UU
Cj6                ---------------C-CGGUCCGG------UCCGAA--GUCA-GUGGGUUACCCGCUAACCUU---------------------CGCGG----------------------------UU
Cr8                ---------------CUCACUCCGG------UCCGGA--GUCA-GUGGGUUAUC----AAACUC---------------------AGAUU----------------------------CC
Cn21               ---------------AGAAUAUCGG------UCCGGC--GUCA-GUGGGUUAUCAGUUUGUGAA---------------------CCUCG----------------------------AA
Cn38               ----------------------CGG------UCCGGA--GUCAUGUGGGUUAUCUC--AAA------------------------UUUCA------------------------------
Cn41               -------------------AUACGG------UCCGGA--GUCAUGUGGGUUAUCUC--AAC------------------------UUUCA------------------------------
Cn37               -------------------AUACGG------UCCGGA--GUCAUGUGGGUUAUCUC--AAC------------------------UUUCA------------------------------
Cn40               -------------------AUACGG------UCCGGA--GUCAUGUGGGUUAUCUC--AAA------------------------UUUCA------------------------------
Cn36               -------------------AUACGG------UCCGGA--GUCAUGUGGGUUAUCUC--AAC------------------------UUUCA------------------------------
Cn35               -------------------GUACGG------UCCGGA--GUCAUGUGGGUUAUCUC--AAA------------------------UUUCA------------------------------
Cn39               -------------------AUACGG------UCCGGA--GUCAUGUGGGUUAUCCC--AAC------------------------CUCCA------------------------------
Cj11               -------------------CCUGAG------UCCGGC--GUCG-GUGGGUUAUUCACUUAC------------------------UUGAA----------------------------AC
Ce7                --GUUCAAAAAUAUUAUAUAU-CGG------UCCGGC--GCCA-AUAGGUUAUCAUUCCUA-------------------------UUCC----------------------------CA
Pp18               --AAA-AAAGUAAGGAAAGUCGAGG------UCCGGA--GCUU-AUGGGUUA-----UCAA-------------------------AUCC----------------------------UA
Hc46               ----------------CGUUCC-GA------UCGCAA--GUG-GGUUUCUUUUU--UCUCAUUUGC----------------UAGUUCAU----------------------------U-
Cr1                ----------------GAUAUC-AG------UCCGGA--GUC-UCUGGGUUACC--UAUGAUUAAA----------------GCAUGCUG----------------------------U-
Cr2                ----------------GAUAUC-AG------UCCGAA--GUC-UCUGGGUUACC--UUUGAUUAAA----------------GCAUGCUG----------------------------U-
Mi4                -----------------GCAGAAGG------UCCGUG--GCA-UGUGGGUUAUCAUGUCAAUAAAC----------------GAAUUUG-------------------------------
Mi10               -----------------GCAGAAGG------UCCGUG--GCA-UGUGGGUUAUCAUGUCAAUAAAC----------------GAAUUUG-------------------------------
Mh4                -----------------GCAGAAGG------UCCGUG--GUA-AUUGGGUUAUCCAAUAAUUAGCU----------------GAUUUUGC----------------------------UU
Mi9                -----------------GCGGAAGG------UCCGUG--GCAGAGUGGGUUAUCAAAUAAAAUUAA----------------UGAACGUG----------------------------UU
Mi3                ----------------GGCGGAAGG------UCCGUG--GCAGAGUGGGUUAUCAAAUAAAAUUAA----------------GGAAUGUG----------------------------UU
Mi1                -----------------GUGACAGG------UCCGAU--GUG-GAUGGGUUAUCAAUAUAUUACCC----------------AAGUUUAA----------------------------GG
Mi8                -----------------GCGACAGG------UCCGGA--GUG-ACUGGGUUAUCACUC-AAUUCUC--------------------UCUC----------------------------UA
Mi2                -----------------GCGACAGG------UCCGGA--GUG-ACUGGGUUAUCACUC-GAUUCUC--------------------UCUC----------------------------AA
Mi5                -----------------GCGACAGG------UCCGGA--GCA-ACUGGGUUAUCGCGCUAAUUCUC--------------------UCUC----------------------------UA
#=GC SS_cons       ......................(((......((.((...((((.(((((.......................................................................

Mi7                AAUG-GAACUUCAAUUACAAU----------GCUUGUGGAA-GAAAAUGUAAAUCUUCUACCCAAUUACAAA-UUAUUGACCUUCGCCAUUUUUU
Mh5                AAGACAAACAACAAAAUCAAC----------AAAAACAAAACAAAAAUAAAAAAAACCUAUCCAAUUACAAACUUAUUGACCUUCG--GCCAUUU
Cb14               AACCAAAAAAAAUCAUAAAAUU-----CAAAAAUACCAAAAACAUUAAUUAUA------UUCCCAUCAACGCCCACUUGACUG-CA---CUUUUU
Cr27               AAACCAUCCAUUGGACAA---------ACCCGCGUUCUUACAAAGAAUGCAAACC---CUUCCCAUCA-CACC-ACUUGACCGAUC---U-UUUU
Cb19               CGA--AUUUCGAACAUCU---------UCUUCCGUUCCCAUAAAGAAUGGAAACCCCUCUUCCCAUCAACACC-CCUUGACCGAAG---C-UUUU
Cr15               CC-AUU--CGGACAAAACUCUCAACCAUCUCGCGUUCUCAUUAAGAAUGCAAAACC--CUUCCCAUCGACACCAACUUGACCGAU----C-UUUU
Cr16               CCAAGU--UGGAC-AAACCCUCAACCAUCUCGCAUUCUCAUUAAGAAUGCAAAACC--CUUCCCACCGACACCAACUUGACCGAU----C-UUUU
Cb22               UCUCUCG-GGAACAAAACCUUU-----UCUCGUGUUCUGUUGAAGAACACAAGACC--CUUCCCAUCAACACCAACUUUACUGAAG---U--UUU
Cb21               UCUCUCG-GGAACAAAACCUCU-----UCUCGUGUUCUGUUAAAGAAUACAUAACC--CUUCCCAUCAACACCAACUUGACCGAAA-----UUUU
Cb23               UCUCUCG-GGAACAAAACCUCU-----UCUCGUGUUCUGUUAAAGAAUACAAAACC--CUUCCCAUCAACACCAACUUGAUCGAAG---U-UUUU
Cn3                UUCAUUGUGAAACCAAAUC--------UCUCGCAUUCUCAUUAAGAGUGCAAAA-C--CUUCCCAUCAACACCAACUCGACCGUUG-----UUUU
Cn24               UUCAUUGCGAAACCAAAAC--------UCUCGCAUUCUCAUUAAGAGUGCAAAA-C--CUUCCCAUCAACACCAACUCGACCGUUG-----UUUU
Cn4                AGA-UUCAUCUGAACUGAACAC---CCACUUCGCUAGU-ACCAACAGGCGAAACCC--AACCCCAUCAACACC-ACUUGACCGUUG---U-UUUU
Cn10               GAU-GUGAGUCUG-UUGAACAC---C--CCGCAACCCU--CAAAAAGUUGCAAACC--CUUCCCAUCAACACCAACUUGACCGUUG---U--UUU
Cr17               GAAUUUCGUUCUGCCAAACAAC--------ACUCG-CA-UCCGUG-CGAAACCCCC--CUUCCCAUCAACACAACCUUGACCGUUG---U--UUU
Pp5                ----------UUCGGUGACACC---CC-----GGGGGC-----AACCCC--AACCC--UUCCCUCAGAC-AUCAACUUGACC-UGG---UACUUU
Cn8                GAUGUAA-GUCUGUUGAAC-AC---CCC---GCAACCCUCAAAAAGUUGC-AACCC--GAUCCCAUCAACACCAACUUGACCGUUG---UUUUUU
Cn9                GAUGCAA-GUCUGUUGAAC-AC---CCC---GCAGCCUUCAAACAGUUGC-AAACC--CUUCCCAUCAACACCAACUUGACCGUUG---U--UUU
Cb16               GACAUCU-GUCUGUGGAACAAC---CCC---GCG-UUCCUCACGGUUCGC-AACCC--CUUCCCAUCAACACCAACUUGACCGAUU---U--UUU
Cb17               GGCAUCU-GUCUGUUGAACAAC---CCC---GCG-UUCCUCACGGUUCGC-ACCCC--CUUCCCAUCAGCACCAACUUGACCGUUA---U--UUU
CeN73-2            C---CUU-GUGA---UGCCAAA---CCC---GUGUUCCU-AACAGAAUAC-AAACC--CUUCCCAUCGACACCAACUUGACCGUUG---U-UUUU
CeN73-1            C---CUU-GUGA---UGCCAAA---CCC---GUGUUCCU-AACAGAAUAC-AACCC--CUUCCCAUCGACACCAACUUGACCGUUG---U--UUU
Ce3                GGUACCG-CUCAUGUUAAUCUC---UCC---GUGUU-CUUCAUAGAAUACAAACCC--CUUCCCAUAAUCACCAACUUGACCGUUG---UUUUUU
Cn11               GAGGUCG-CUCUGGAUAGAGGA---CCCUUGUGGACUGGGUUAAAGUUCACAACCC--CCUCCCAUCAACACCAACUUGACCGUUG---U--UUU
Cr7                AGUUCAU-UCUGUGGUAAAGAC---CCC---GCG-UUCUUCACCGUUCGCAAUCCU--AACCCCAUCAACACCAACUUGACCG-UU---G----U
Cr26               AGUUCAU-UCUGUGGUAAAGAC---CCC---GCG-UUCUUCACCGUUCGCAAUCCU--AACCCCAUCAACACCAACUUGACCG-UU---G----U
Cb13               AACAACGCGUUCUUACAUCAGAACAACCCCCGUCCUUCGGAACAACCCCCGUUUAAAAAUUCCCAUCAACACCAACUUGACCGCA----CUUUUU
CeN72              UC---GCUGAUC--ACAU--------------UCA-CCGUCC------UCUACACAUCAUCACAAAUUUGACCGA---------UG-----UUUU
Cn2                UC---AAUGGU---UGUU--------------GAG-CAAACC-------CUUCCCAUCGACACAAAUUUGAUCGU---------UG-----UUUU
Cn1                UC---AAUGGU---UGUU--------------GAG-CAAACC-------CUUCCCAUCGACACCAAAUUGAUCGU---------UG-----UUUU
Cb20               GC---UC-GC----AGGA--------------GAC-AAC------------UCCCAUCAACACCAACUUGACCGAA--------AU-----UUUU
CeN133             UU---UUAAA----GAAC--------------UAC-CCA------------UCCCAUCAACAUCAACUUGAUCGAAAAAC----AU-----UUUU
Hc1                CU---UCCUCCC--AUUC--------------GGG-AACCCC-------CUUCCCAUUGGCA-CAACUUGACCACCCUU-----AC-----UUUU
Hc4                CU---UCCUCCC--AUUC--------------GGG-AACCCC-------CUUCCCAUUGGCA-CUACUUGACCAC----------------UUUU
Hc51               CU---CACACUU--CUUC--------------UGC-CCCUCA-------AUUCCCAUCAGCAUCAACUUGACCAC---A-----AC-----CUUU
Cr3                UGAAUCUUCAGUUUCAAC--------------CUA-UGGAA--------CUUCCCAUCGACAUCAACUUGACUG---UA------------UUUU
Cr6                UGAACCUUCAGUUUCAAC--------------CUA-UGAAA--------CUUCCCAUCGACAUCAACUUGACUG---UA------------UUUU
Cr4                UGAAUCUUCAGUUUCAAC--------------CUA-UGGAACAUC---UCUUCCCAUUGGCAUAAACUUGACUG---UAC-----------UUUU
Cr5                UG---CUUCAACCA-AUG--------------GAACAUCCC--------CUUCCCAUUGACAUCAAUUUGACUGAAAAAG-----------UUUU
Cb37               UAAAUCUUUAGUUAAAUC--------------CUCCUGGAACAACACACCACCCCAUCGACAAAAACUUGACUGGAAAAGUUUUUU-----UUUU
Cb2                UAAAUCUUUAGUUAAACC--------------CU-CUGGAACAACACACCACCCCAUUGACAUCAACUUGACUGAAAAAG-----------UUUU
Ce4                UUCACAAUGCUUCACAGU--------------GGUUAAUAAUGCUUGUUUCUCCCAUCAACAACAACUUGACCG--AAUU----UU-----UUUU
Ce5                UUCACAAUGCUUAACAAU--------------GGUUCAUAAUGCUUGUUUCUCCCAUCAACAACAACUUGACCG--AAUU----UU-----UUUU
CbY                -UUCUGGAAUUU--UGGU--------------UC--CAACCCUCAAAUUGGGCCCCGUGAC--AUAUUUGACCGGUUCCU-----------UUUU
CrY1               -UCUGGCUCUUG-AACUG--------------GC--CAACC--CUAUCUUUGACCCUGCGA--CACUUUGACCG--UCG------------UUUU
CrY2               -UCUUGGUCUUG-AACUG--------------GC--CAACCCUCUAUCUUUGACCCUGCGG--CACUUUGACCG--UCG------------UUUU
CeY                CUUUAGGAACCU--CGGU--------------UC--CAACC--UCAUCUUGACCUUGAAAC--UACUUUGACCG--CUCC-----------UUUU
CjY                -UCCCGGAACUU--AUGU--------------UC--C-UCU--UCAUAUAUUGCCCUGCGC--CCCCUUGACCG--CCUU-----------UUUU
CnY1               ------GGAACU-AUGUU--------------CCAAAAAAAAACCAAACCUGACCCUGCGU-GCACUUUGACCG--CAUA-----------UUUU
CnY2               ------GGAACU-AUGUU--------------CCAAAAAAAAACCAAACCUGACCCUGCGU-GCACUUUGACCG--CAUA-----------UUUU
Cr20               UGUGUUCCCUUCGGAGAA--------------AUUUCUCAUCGGCA--CUACCCUGACCGUUGUUAUGGAAAUUGUUUGU----UU-----UUUU
Cr28               AA------------CGA------------------CCUUCC-----------CAUUGACAC-CAACUUG-ACCGU-UAUU---UU--------U-
Cj7                UG------------AAC------------------CCCUCC-----------CAUCGGCAC-CAACUUG-ACCGUUGUUU---UU--------U-
Cj12               UG------------AAC------------------CCUUCC-----------CAUUGGCAC-CACCUGG-ACCGUUGU-----UU--------U-
Cj3                UG------------AAC------------------CC-UCC-----------CAUCGGCAC-CAACUUG-ACCGUUGU-----UU--------U-
Cj8                UG------------AAC------------------CC-UCC-----------CAUCGGCAC-CAACUUG-ACCGUUGU-----UU--------U-
Cj1                UG------------AAC------------------CC-UCC-----------CAUCGGCAC-CAACUUG-ACCGUCGU------U--------U-
Cj9                UG------------AAC------------------CCCUCC-----------CAUCGGCAC-CAACUUG-ACCGUUGU-----UU--------U-
Cj10               UG------------AAC------------------CCCUCC-----------CAUCGACAC-CAACUUG-ACCGUUGU------U--------U-
Cj4                UG------------AAC------------------CC-UCC-----------CAUCGGCAC-CAACUUG-ACCGUUGU-----UU--------U-
Pp16               UG------------AAC------------------CCCUCC-----------CAUAGGCAU-UCACUCG-ACCUGACU-----UU--------U-
Pp20               UG------------AAC------------------CCCUCC-----------CAUAGGCAU-UCACUCG-ACCUGAC------UU--------U-
Cn31               CC------------CCA------------------UUCUGC-----------CAUUGACAC-CAACUUG-ACCGUU-GCU---UU--------U-
Cb8                CC------------CCC------------------CCCCCC-----------CACUGGUGC-UAACUUG-ACCGUUG-GU---UU--------U-
Cb11               UG------------A--------------------AACCCC-----------CACUGGUGC-UAACUUG-ACCGUUGCGU---UU--------U-
Ce1                UU------------GAA------------------UCCCCC-----------CAUAGACAU-C-CCUUG-ACCGGGGGUU---UU--------U-
Cb1                UG-------------AA------------------CCCUCC-----------CACUGGCAU-CAACUUG-ACCGUUGUUU---U---------U-
Cn15               UG------------AAA------------------CCCUCC-----------CAUUGACAC-CAACUUG-ACCGUUUGUU---U---------U-
Cn6                UG------------AAA------------------CCCUCC-----------CAUUGACAC-CAACUUG-ACCGUUUGUU---U---------U-
Cn5                UG------------AAA------------------CCCUCC-----------CAUUGACAC-CAACUUG-ACCGUUUGUU---U---------U-
Cn7                UG------------AAA------------------CCCUCC-----------CAUUGACAC-CAACUUG-ACCGUUUGUU---U---------U-
Cn16               UG------------AAA------------------CCCUCC-----------CAUUGACAU-CAACUUG-ACCGUUUGUU---U---------U-
Cn13               UG------------AAA------------------CCCUCC-----------CAUUGACAC-CAACUUG-ACCGUUUGUU---U---------U-
Cr24               UG------------AAA------------------CCCUCC-----------CAUCGGCAC-UUCCUUG-ACCGUUGGUU---U---------U-
Cr25               UG------------AAA------------------CCCUCC-----------CAUCGGCAC-UUCCUUG-ACCGUUAGUU---U---------U-
Cr14               UG------------AAA------------------CCCUCC-----------CAUUGACAC-CAACUUG-ACCGAUAGUU---U---------U-
Pp14               UG------------ACU------------------UUCUCC-----------CAUGGGCAU-UCACUCG-ACCUGUACUU---U---------U-
Cb12               GG------------AAA------------------UCACCC-----------CAUCAGCAU-CAACUUG-ACUGG--UAA---CUU-----UUU-
Cn28               GG------------AAG------------------AC-CCC-----------CAUUCGCAC-CAACUUG-ACCGC-UGU----UU--------U-
Cn27               GG------------A-A------------------GC-CCC-----------CAUUCACAC-CAACUUG-ACCGCUGGU----UU--------U-
Cr10               GG------------AAG------------------GC-CCC-----------CAUUGACAC-CAACUUG-ACCGGUGCUU---UU--------U-
Cn25               GG------------AAG------------------AC-CCC-----------CAUUCACAC-UAACUUG-ACU--UGAGA---CUU-----UUU-
Cb5                --------------AAG------------------CCCUCC-----------CAUUGAUAC-CAAAUUU-ACCGUUAAGG---UU--------U-
CeN77              A--------------AA------------------ACCCCC-----------CAUUGACAA-CAACUUG-ACCGGCGUUU---UU--------U-
Cj5                A--------------AA------------------UCACCC-----------CAUCAGCAA-CAACUUG-ACCGG-UUU-----U--------U-
Cn30               GA-------------AA------------------CCCUCC-----------CAUUGGCAC-CAACUUG-ACCGGCGUCU---UU--------U-
Cn32               AA-------------AA------------------CCCUCC-----------CAUUGACAC-CAACUUG-ACCGGUGCUU---UU--------U-
Cn33               GA-------------AA------------------CCCUCC-----------CAUUGACAC-CAACUUG-ACCGGUGCUU---UU--------U-
Cn22               GA-------------AA------------------CCCUCC-----------CAUUGACAC-CAACUUG-ACCGGUGCUU---UU--------U-
Cb3                UC-------------AA------------------CCUUCC-----------CAUUGGCAC-CAACUUGCACCGUUGUGU---UU--------U-
Cb10               UC-------------AA------------------CCUUCC-----------CAUUGGCAC-CAACUUG-ACCGUUGUGU---UU--------U-
Cr9                CA-------------AA------------------CCCUCC-----------CAUUGGCAC-UAACUUG-ACCGUUGUU----UU--------U-
Cr13               GA-------------AA------------------CCCUCC-----------CAUUGGCAC-CAACUUG-ACCGUUGUU----UU--------U-
Cr19               CA------------CAA------------------CCUUCC-----------CAUUGACAC-UAACUUG-ACCGUUAUUU---UU--------U-
Cr18               GA------------AAC------------------CCCUCC-----------CAUUGAUAC-CAACUUG-ACCGGUGCU----UU--------U-
Pp21               A--------------AU------------------CUCUCC-----------CAUAGACAU-CAACUUG-ACCUG-ACUU---UU--------U-
Pp17               A--------------AA------------------CUCUCC-----------CAUAGACAU-CAACUUG-ACCUG-ACUU---UU--------U-
CeN135             GA-------------AA------------------CCACCC-----------CAUCGGCAA-CAACUUG-ACUUCCUGU----UU--------U-
Cr11               AC------------GAA------------------CUACCC-----------CAUUGACAC-CAACUUG-ACCGUUGUU----UU--------U-
Cb4                UG------------AAC------------------CCCUCC-----------CAUUGGCAC-CUAUUUG-ACCGUUAAGU---UU--------U-
Cb7                UG------------AAC------------------CCCUCC-----------CAUUGGCAC-CCAUUUG-ACCGUUGAGU---UU--------U-
Cj2                GU------------UCC------------------CUUUCC-----------CAUCGGCAC-AAACUUG-ACCGUAUAGU---UU--------U-
Cb26               CG------------CUC------------------CCCUCC-----------CAUUGACAU-ACACUUG-ACCUCCGA-U---UU--------U-
Cb32               CG------------CUC------------------CCCUCC-----------CAUUGACAU-ACACUUG-ACCUCCGA-U---UU--------U-
Cb36               CG------------CUC------------------CCCUCC-----------CAUUGACAU-ACACUUG-ACCUCCGA-U---UU--------U-
CeN71              UC------------AAC-------------------CACCC-----------CAUACGAAC-UAACUUG-ACUACCGGAA----U------UUU-
CeN76              CC------------CCC-------------------CCUCC-----------CAUCGGCAC-CAACUUG-ACCGUUCCUG----U------UUU-
Pp3                AG------------CCU-------------------CUUCC-----------CACCGACAU-CAACUUG-ACCU-GGCUG----U------UUU-
Pp2                CC------------CCC-------------------AACCC-----------CAUGGACAC-UAACUUG-ACCU-GUCUG----U------UUU-
Pp12               AA------------CCC---------------------UCC-----------CAUAGGCAC-UAACUUG-ACCU-GACUG----U------UUU-
Pp13               AA------------CCC---------------------UCC-----------CAUAGACAC-UAACUUG-ACCU-GGCUG----U------UUU-
Pp22               AA------------CCC---------------------UCC-----------CAUAGGCAU-CAACUUG-ACCU-GUCUG----U------UUU-
Pp23               CA------------UAC---------------------UCC-----------CAUAGACAU-CAACUUG-ACCU-GGCUG----U------UUU-
Pp19               GA------------AUC-------------------CCUCC-----------CACAGGAAU-CAACUUG-ACCU-GGCUG----U------UUU-
Pp15               CA------------CGC-------------------AC-CC-----------CACAGACAU-CAACUUG-ACCU-GGUUG----U------UUU-
Pp10               AA------------AAC------------------ACCUCC-----------CAUAGUCAA-UCACUUG-ACCU-GGCUG---GU------UUU-
CeN75              --------------GAA------------------GCCCCC-----------CAUCGACAC--CAACUUGACCGAUGAAA---AU------UUU-
Hc52               AC------------AAA------------------AUUUCC-----------CUUCGACAC--CAACUCGACCAGCG--A---AU------GUU-
Hc48               AC------------AAA------------------ACUUCC-----------CUUCGGCAC--CAACUCGACCAGCG--A---AU------GUU-
Hc45               AC------------AAA------------------ACUUCC-----------CUUCGGCAU--CAACUCGACCAACG--G---AU------AUU-
Cn26               AA------------AAU------------------UUCCCC-----------CACCGAUAC-UCAAUUUGACCGUUG-------C------UUU-
Mh2                UA------------UAA------------------AACACC-----------CAGUUGCAA--UUGCUUGACCGUCGC-----UU-------UU-
Mh6                UC------------AAA------------------AAAGUC-----------CAAUUACAA--UUAAUUGACCUUCGC-----UU-------UU-
Mi6                UC------------GAC------------------ACUGCC-----------CAGUUACAA--CUACUUGACCGUCGCUU---UU-------UU-
Mh1                AA------------UA-------------------AACACC-----------CAAUUGCAAAUUUAAAAAACCUUCGC-----UU-------UU-
Cb6                AA------------AAA------------------CCCUCC-----------CAUUGGCAC-UAACUUG-ACUUGAAAUU---UUU-----UUU-
Pp7                CU----------------------------------CCCCC-----------CAUCGAGAC-CAACACG-ACCGCUCACU---UU----------
Pp6                CU------------CCC------------------CCCCCC-----------CAUCGAGUC-CAACACG-ACCGCUCACU---UU-------UG-
Pp8                CC---------------------------------UCCCGC-----------CAUCGGAAC-UAAAACG-ACCGCUCACU---UU-------UG-
Pp1                CG---------------------------------CCCCUC-----------CAUCGAGAC-CAACACG-ACUGCUCACU---UU-------U--
Pp9                CA---------------------------------CUCCGC-----------CAUUGGAAC-CAGCACG-ACCACUCACU---U-----------
Cn12               CG------------ACU------------------AAGUAC-----------CAUUGGCGA-CCACUUG-ACCGUUGCUU---UU--------U-
Cn23               CG------------ACU------------------AAGUAC-----------CAUUGGCGA-CCACUUG-ACCGUUG----------------U-
Cn29               AG------------AAU------------------CCCCCC-----------CAUCCACAC-CAACUUG-ACCGCUGU---------------U-
Cb15               CC------------CUU------------------UGAUCC-----------CAUCGACAUCCCAAAUUGACCGUCAUUU---U---------U-
Ac2                CA------------AAA-------------------CCCCC-----------CAUUGGCAA-UCACUCG-ACCUGUG---------------UU-
Ac1                CA------------GAA-------------------CCCCC-----------CAUUGGCAA-UCACUCG-ACCUGUA---------------UU-
Ac4                CG------------GAA------------------CCCCCC-----------CAUUGGCAA-UCACUCG-ACCUGUGCUC---CU-------UU-
Ac3                CA------------GAA-------------------CCCCC-----------CAUUGGCAA-UCACUCG-ACCUGUGCUC---CU-------UU-
Cr29               GA------------AAC------------------CACUCA-----------CAUCGACAA-UUCCUUG-ACCGUUA------GU-------UU-
Cn18               ---------------AC------------------UGUUCC-----------CAUUGACAC-CACCUCG-ACCGUUU---------------G--
Cn14               UG------------AAA------------------CCCUCC-----------CAUUGACAC-CAACUUG-ACCGUU-------------------
Cn17               UG------------AAA------------------CCCUCC-----------CAUUGACAC-CAACUUG-ACCGUUU---------------G--
Cn34               UG------------AAA------------------CCCUCC-----------CAUUGACAC-CAACUUG-ACCGUUU---------------GU-
Cr12               AG------------GAA------------------GGCCCC-----------CAUUGACAC-CAACUUG-ACCGGUG------------------
Pp24               AU------------GAU------------------CCCCCC-----------AACAGGCAACCUAACUUGACCUGACUGU---UU-------UU-
Ce2                AA------------UCC------------------AUCUCC-----------CACAGACAC-CUCCUUGACCGGGAAGGU---UU-------UU-
Pp11               CU------------AUG------------------AAGUCC-----------CACAGUCACCACCCUUGAUCUGGCCUUU---UGU-----UGUA
Cb9                GU------------CCC------------------CUUUUU-----------AAUUAGUAC-CAACUUGACUGAUUGGUU---UU--------UU
Cr21               GG------------GAGA--------------GGACUUAUC-----------CAUUGACAC--UAACUUGACCGU-UG-------U-----UUU-
Ce6                CG------------GGGA-----------------AUUUCC-----------CAUCGGCAU--CAACUUGACAGU-UAC-----AU-----UUU-
CeN74-2            C-------------GGGA-----------------AUUUCU-----------CAUCGGCAC--CAACUUGACCGU-UGC------U-----UUU-
CeN74-1            CG------------GGGA-----------------AUUUCC-----------CAUCGGCAU--CAACUUGACCGU-UGC-----GU-----UUU-
Cb31               CG------------GGGA----------------AAUUUCC-----------CAUCGACAC--CACCUUGACCGU-UG------UU-----UUU-
Cb35               CG------------GGGA----------------AAUUUCC-----------CAUCGACAC--CACCUUGACCGU-UG------UU-----UUU-
Cr23               CG------------GGGA----------------AAUUUCC-----------CACCGGCAC--UACCUUGACCGU-UG-------U-----UUU-
Cr22               CG------------GGGA----------------AAUUUCC-----------CAUCGGCAC--CAACUUGACCGU-UAC-----UU-----UUU-
Cb28               CG------------GGGA-----------------AUUUCC-----------CAUUGGUAC--CAACUUGACCGU-UG------UU-----UUU-
Cb30               CG------------GGGA-----------------AUUUCC-----------CAUUGGUAC--CAACUUGACCGU-UG------UU-----UUU-
Cb34               CG------------GGGA-----------------AUUUCC-----------CAUUGGUAC--CAACUUGACCGU-UG------UU-----UUU-
Cb25               CG------------GGGA-----------------AUUUCC-----------CAUUGGUAC--CAACUUGACCGU-UG------UU-----UUU-
Cn19               CG------------GGAC-----------------UCUUCC-----------CAUUGGCAC--UAACUUGACCG--CAUA----UA-----UAU-
Cb27               CG------------GGGA-----------------UC-AUC-----------CAUUGUUAC--UAACUUGACCGU-UGAA----UU-----UUU-
Cb29               CG------------GGGA-----------------UC-AUC-----------CAUUGUUAC--UAACUUGACCGU-UGAA----UU-----UUU-
Cb33               CG------------GGGA-----------------UC-AUC-----------CAUUGUUAC--UAACUUGACCGU-UGAA----UU-----UUU-
Cb24               CG------------GGGA-----------------UC-AUC-----------CAUUGAUAC--UAACUUGACCGU-UGAA----UU-----UUU-
Cn20               UG------------GGGA-----------------AUUUCC-----------CAUCGGCAC--CAACUCGACCG-----------U-----UGU-
Hc53               CG------------GGGA-----------------AUUUCC-----------CUCUGCCAC--AAACUCGACCG--CA-------C-----UUU-
Hc54               CG------------GGGA-----------------AUUUCC-----------CUUCGGCAC--AAACUCGACCAG-CAAA-----G-----UUU-
Hc44               CG------------GGGA-----------------AUUUCC-----------CUUCGGCAC--AAACUCGACCGA-CAUA-----U-----GUU-
Hc47               CG------------GGGA-----------------AAUUCC-----------CUCCGGCAC--AAACUCGACCG---CAC-----U-----UAU-
Hc2                CG------------GGGA-----------------AUUUCC-----------CUCUGACAC--AAACUUGACCAC-CAAU---CUU-----UUU-
Hc3                CG------------GGGA-----------------AUUUCC-----------CUCUGACAC--AAACUUGACCAC-CAAC---CGU-----UUU-
Hc43               CG------------GGAA-----------------AUUUCC-----------CUUCAGCAC--AAACUCGACCAU-CCAU---ACU-----UUU-
Hc42               CU------------AGA------------------AAUUCC-----------CUCUAACAA---UCCUUGACCAG---UU---GUU-----U-U-
Hc41               CU------------GGA------------------AUUUCC-----------CUCCAACAC---UCCUUGACCAG-CUCU---AUU-----U-U-
Hc55               CU------------GGA------------------AUUUCC-----------CUAUAACAA---UCCUUGACCAACCUCU---ACU-----UGU-
Hc30               CG------------GGA------------------AUUUCC-----------CUCCAGCAA--UUCCUCGACCAG---CC---CUU-----UUU-
Hc31               CG------------GGA------------------AUUUCC-----------CUCCAGCAA--UUCCUCGACCAG---CC---CUU-----UUU-
Hc20               CG------------GGA------------------AUUUCC-----------CUCCAGCAA--UUCCUCGACCAG---CC---CUU-----UUU-
Hc19               CG------------GGA------------------AUUUCC-----------CUCCAGCAA--UUCCUCGAACAG---CC---CUU-----U-U-
Hc24               CG------------GGA------------------AUUUCC-----------CUCCAGCAA--UUCCUCGACCAG---CC---CUU-----U-U-
Hc5                CG------------GGA------------------AUUUCC-----------CUCCAGCGA--UUCCUCGACCAG---CC---CUU-----U-U-
Hc9                CG------------GGA------------------AUUUCC-----------CUCCAGCGA--UUCCUCGACCAG---CC---CUU-----UUU-
Hc21               CG------------GGA------------------AUUUCC-----------CUCCAGUAA--UUCCUCGACCAG---CC---CUU-----U-U-
Hc7                CG------------GGA------------------AUUUCC-----------CUCCAGCAA--UUCCUCGACCAG---CC---CUU-----UUU-
Hc6                CG------------GGA------------------AUUUCC-----------CUCCAGCAA--UUCCUCGACCAG---CC---CUU------UU-
Hc35               CG------------GGA------------------AUUUCC-----------CUCCAGCAA--UUCCUCGACCAG---CC---CUU------UU-
Hc36               CG------------GGA------------------AUUUCC-----------CUCCAGCAA--UUCCUCGACCAG---CC---CUU------UU-
Hc38               CG------------GGA------------------AUUUCC-----------CUCCAGCAA--UUCCUCGACCAG---CC---CUU------UU-
Hc37               CG------------GGA------------------GUUUCC-----------CUCCAGCAA--UUCCUCGACCAG---CC---CUU------UU-
Hc12               CG------------GGA------------------AUUUCC-----------CUCCAGCAA--UUCCUCGACCAG---UC---CUU------UU-
Hc25               CG------------GGA------------------AUUUCC-----------CUCCAGCAA--UUCCUCGACCAG---CC---CUU------UU-
Hc27               CG------------GGA------------------AUUUCC-----------CUCCAGCAA--UUUCUCGACCAG---CC---CUU------UU-
Hc40               CG------------GGA------------------AUUUCC-----------CUCCAGCAA--UUCCUCGACCCG---CC---CUU------UU-
Hc10               CG------------GGA------------------AUUUCC-----------CUCCAGCAC--UUCGUCGACCAG---UC---CUU------UU-
Hc13               CG------------GGA------------------AUUUCC-----------CUCCAGCAA--UUCCUCGACCAG---C----CUU------UU-
Hc14               CG------------GGA------------------AUUUCC-----------CUCCAGCAA--UUCCUCGACCAG---UC---CCU-----UUU-
Hc15               CG------------GGA------------------AUUUCC-----------CUCCAGCAG--UUCCUCGACCAG---UC---CCU-----UUU-
Hc26               CG------------GGA------------------AUUUCC-----------CUCCAGCAA--UUCCUCGACCAG---CC---CUU-----UUU-
Hc28               CG------------GGA------------------AUUUCC-----------CUCCAGCAA--UUCCUCGACCAG---CC---CUU-----UUU-
Hc33               CG------------GGA------------------AUUUCC-----------CUCCAGCAA--UUCCUCGACCAG---CC---CUU-----UUU-
Hc16               CG------------GGA------------------AUUUCC-----------CUCCAGCAA--UUCCUCGACCAG---CC---UUU-----UUU-
Hc8                CG------------GGA------------------AUUUCC-----------CUCCAGCAA--UUCCUCGACCAG---CC---CUU-----UUU-
Hc11               CG------------GGA------------------AUUUCC-----------CUCCAGCAA--UUCCUCGACCAG---CC---CUU-----UUU-
Hc32               CG------------GGA------------------AUUUCC-----------CUCCAGCAA--UUCCUCGACCAG---CC---CUU-----UUU-
Hc34               CG------------GGA------------------AUUUCC-----------CUCCAGCAA--UUCCUCGACCAG---CC---CUU-----UUU-
Hc17               CG------------GGA------------------AUUUCC-----------CUCCAGCAA--UUCCUCGACCAG---CC---CUU-----CUU-
Hc18               CG------------GGA------------------AUUUCC-----------CUCCAGCAA--UUCCUCGACCAG---CC---CUU-----CUU-
Hc22               CG------------GGA------------------AUUUCC-----------CUCCAGCAA--UUCCUCGACCAG---CC---CUU-----CUU-
Hc23               CG------------GGA------------------AUUUCC-----------CUCCAGCAA--UUCCUCGACCAG---CC---CUU-----CUU-
Hc29               CG------------GGA------------------AUUUCC-----------CUCCAGCAA--UUCCUCGACCAG---CC---CUU-----CUU-
Hc39               CG--------------A------------------GUUUCC-----------CUCCAGCAA--UUCCUCGACCAG---CC---CUU------UU-
Hc49               CG--------------A------------------GUUUCC-----------CUCCAGCAA--UUCCUCGACCAG---CC---C-U------UU-
Hc50               CG--------------A------------------GUUUCC-----------CUCCAGCAA--UUCCUCGACCAG---CC---C-U------UU-
Cj6                GG------------UAC------------------CCCUCC-----------CAUUGACGA--UAACUUGACCGA----A---GUU------UU-
Cr8                CC------------UCC------------------CAGUCC-----------CAUUGACAC--CAACUUGACCGA----U---AGU------UU-
Cn21               GA------------GGA------------------AAGUUC-----------CAUCGGCAC--UAACUCGACCGU----U---GAU-----UUU-
Cn38               CU------------UGAC--------------CCCCUUUCC-----------AACUGGCAU--UCACUUGAUCGU----U---UG--------U-
Cn41               CU------------UGAC--------------CCCCUACCC-----------CACUGGCAU--UCCCUUGACCGU----U---UGU-----UUU-
Cn37               CU------------UGAC--------------CCCGUAUCC-----------CAUUGACAC--ACACUUGACCGU----U---UGU-----UUU-
Cn40               CU------------UGAC--------------CCCGUAUCC-----------CACUGACAU--ACACUUGACCGU----U---UGU-----UUU-
Cn36               CU------------UGAC--------------CCCGUAUCC-----------CACUGGCAU--ACACUUGACCGU----U---UGU-----UUU-
Cn35               CU------------UGAU--------------CCUCUAUCC-----------CACUGACAU--ACACUUGACCGU----U---UGU-----UUU-
Cn39               CU------------UGAU--------------UCCUUAUCC-----------CACUGACAU--ACACUUGACCGU----U---UGU-----UUU-
Cj11               AU------------CUGA--------------ACCCUAUCC-----------CAUCGGCAC--ACACUUGACCGU----U---A-------UUU-
Ce7                CU------------UCAG--------------GGAACUUCC-----------CAUUGGCAC--CAACUUGACUGAUAUUU---UU----------
Pp18               ---------------UUG--------------ACCCCUUCC-----------CAUAGGCGC--UCACUCGACCUGACAUU---UU----------
Hc46               --------------CUUC--------------ACCUCUGCC-----------CAUUUUCCU-GAUGUCUGAGCGG----------U-----UCU-
Cr1                --------------UCCC--------------CCCUCUUCC-----------CAUUGACAU-GGAACUUGACUGA--AAA---UCU-----UUU-
Cr2                --------------UCCC--------------CCCUCUUCC-----------CAUUGACAU-GGAACUUGACUGAAAAAA---CGU-----UUU-
Mi4                UUUAA--------AUCUA--------------AA--AGGCC-----------CACAUGCA--AAUCCUUGACCACUG--A-----U-----UUU-
Mi10               UUUAA--------AUCUA--------------AA--AGGCC-----------CACAUGCA--AAUCCUUGACCACUG--A---UUU-----UUU-
Mh4                GUGCG--------GACUU--------------GUUCAAACC-----------CAAUUGCA--AAUCCUUGACCUCUG--C-----U-----UUU-
Mi9                GGGUU--------GAACG--------------AACUAAUCC-----------CACUUGCA--GGUCCUUGACCUCCG--C-----U-----UUU-
Mi3                GGGUUUUGUGUGCUUACG--------------AAUUAAUCC-----------CACUUGCA--GGUCCUUGACCUCCG--C----UU-----UUU-
Mi1                UCUU----------CACA--------------AGCU--UCC-----------CAUCCAUA--CCU-UUUGACCGUCAAUA---UUU-----UUU-
Mi8                --------------CAUU--------------UACU--ACC-----------CAGUUGC---GCCACUUGACUGUUG--C---UUU-----UUU-
Mi2                --------------CAUA--------------AACU--ACC-----------CAGUUGCA--UCUGCUUGACCGUCG--C---UUU-----UUU-
Mi5                UCUC----------CAUA--------------AACU--ACC-----------CAGUUGCA--UCUACUUGACCGUCG--C---UUU-----UUU-
#=GC SS_cons       .......................................))...........))))))).......)).))))).....................
//
